# Supplementary material for: Prognostic Value of FDG PET/CT in Patients with Nodal Peripheral T-Cell Lymphoma
Source: Diagnostics (Basel). 2023 Sep 1;13(17):2834. doi: 10.3390/diagnostics13172834 (PMC10487142; doi:10.3390/diagnostics13172834)
Supplement: Supplementary file 1 [file diagnostics-13-02834-s001.zip]

Archive with 1 entries (1 files):
- diagnostics-2569031-supplementary.pdf
